# Supplementary material for: B-Cell Receptor Signaling Is Thought to Be a Bridge between Primary Sjogren Syndrome and Diffuse Large B-Cell Lymphoma
Source: Int J Mol Sci. 2023 May 7;24(9):8385. doi: 10.3390/ijms24098385 (PMC10179133; doi:10.3390/ijms24098385)
Supplement: Supplementary file 1 [file ijms-24-08385-s001.zip]

Archive with 2 entries (2 files):
- figures.pdf
- tables.xlsx
